# Supplementary material for: Monoclonal antibodies against muscle actin isoforms: epitope identification and analysis of isoform expression by immunoblot and immunostaining in normal and regenerating skeletal muscle
Source: F1000Res. 2016 Jun 1;5:416. Originally published 2016 Mar 30. [Version 2] doi: 10.12688/f1000research.8154.2 (PMC4893938; doi:10.12688/f1000research.8154.2)
Supplement: Raw data for Figure 1a,b [file f1000research-5-9468-s0000.tgz]

Archive with 1 entries (1 files):
- 96994325-2021-41e5-a241-4f5094a42009_Rawdata.docx
